# Supplementary material for: Talking-associated cognitive loads degrade the quality of gaze behavior
Source: PLoS One. 2025 Oct 6;20(10):e0333586. doi: 10.1371/journal.pone.0333586 (PMC12500083; doi:10.1371/journal.pone.0333586)
Supplement: S1 Datasets — (XLSX) [file pone.0333586.s001.xlsx]

## Sheet: Reaction time
	Talking								Listening								Control
	Upper-Right	Up	Upper-Left	Left	Lower-Left	Low	Lower-Right	Right	Upper-Right	Up	Upper-Left	Left	Lower-Left	Low	Lower-Right	Right	Upper-Right	Up	Upper-Left	Left	Lower-Left	Low	Lower-Right	Right
sub1	0.360675	0.25193	0.174215	0.27384	0.319855	0.23081	0.403205	0.36055	0.30222	0.25624	0.25086	0.2552	0.2841	0.2823	0.322645	0.35145	0.31653	0.26694	0.23748	0.24959	0.23296	0.23401	0.38192	0.33815
sub2	0.30328	0.386445	0.3676	0.40629	0.44205	0.418745	0.350455	0.255065	0.3111	0.34536	0.358585	0.344825	0.382435	0.36923	0.348965	0.316605	0.34549	0.34636	0.339255	0.345915	0.363685	0.41178	0.36655	0.35078
sub3	0.273105	0.264195	0.26619	0.244415	0.26779	0.28076	0.303765	0.277315	0.25436	0.244235	0.234305	0.227205	0.233365	0.278165	0.26364	0.23891	0.25971	0.26301	0.23627	0.234875	0.249695	0.296055	0.24166	0.239885
sub4	0.278825	0.286145	0.27189	0.25374	0.31069	0.3074	0.26629	0.26065	0.281365	0.26302	0.249965	0.25841	0.29034	0.27526	0.29228	0.271585	0.29957	0.27797	0.264945	0.25463	0.304135	0.29208	0.27893	0.257235
sub5	0.262255	0.25315	0.230735	0.265895	0.22917	0.29478	0.32	0.263975	0.26244	0.272075	0.238085	0.24854	0.24861	0.25919	0.24708	0.270325	0.29498	0.278285	0.255345	0.24973	0.26025	0.296775	0.31408	0.29336
sub6	0.22269	0.223765	0.20165	0.20945	0.223575	0.24241	0.258115	0.224705	0.221585	0.233705	0.22215	0.17733	0.217655	0.25981	0.24393	0.20807	0.2141	0.21484	0.14981	0.17557	0.215535	0.25476	0.2397	0.220885
sub7	0.34136	0.29723	0.228505	0.26429	0.29152	0.17346	0.34439	0.33217	0.29014	0.28715	0.277345	0.21488	0.30025	0.303165	0.33228	0.27765	0.39646	0.2923	0.32292	0.280955	0.32881	0.30926	0.342205	0.27356
sub8	0.24209	0.28274	0.28924	0.272405	0.306875	0.34004	0.35038	0.25643	0.24257	0.25019	0.24682	0.22434	0.2728	0.28429	0.301305	0.2363	0.25792	0.2742	0.24535	0.22488	0.273945	0.28158	0.288175	0.22555
sub9	0.248575	0.27183	0.24951	0.19997	0.24791	0.26938	0.26551	0.24931	0.23806	0.25277	0.23624	0.223475	0.22659	0.27523	0.22631	0.245205	0.24031	0.257765	0.23204	0.1686	0.212815	0.215715	0.24825	0.22864
sub10	0.2814	0.30629	0.30619	0.301665	0.30604	0.26559	0.28641	0.28729	0.22646	0.26361	0.28142	0.31447	0.25832	0.24731	0.23328	0.20969	0.21912	0.255205	0.26858	0.274745	0.27044	0.23601	0.24923	0.221315
sub11	0.2493	0.25415	0.248795	0.238745	0.23439	0.27063	0.257995	0.21497	0.24585	0.23887	0.245825	0.22831	0.24301	0.264225	0.25084	0.223995	0.232515	0.255645	0.24307	0.26187	0.257955	0.243035	0.242065	0.22648
sub12	0.25904	0.30132	0.229665	0.260565	0.26158	0.26072	0.24636	0.229985	0.217295	0.226825	0.221775	0.17359	0.19446	0.19642	0.21135	0.21825	0.22821	0.2429	0.23599	0.177945	0.20317	0.21265	0.20085	0.19008
sub13	0.28677	0.25642	0.28539	0.258015	0.28072	0.297805	0.30043	0.31902	0.28677	0.25642	0.28539	0.258015	0.28072	0.297805	0.30043	0.31902	0.264635	0.25955	0.239285	0.258145	0.255805	0.25174	0.264755	0.2519
sub14	0.25996	0.3072	0.298375	0.3097	0.21373	0.31045	0.349395	0.29893	0.248655	0.223245	0.255865	0.25465	0.274535	0.26356	0.25089	0.26128	0.24141	0.23437	0.22575	0.26287	0.258565	0.29347	0.267105	0.26163
sub15	0.230665	0.19125	0.161505	0.177515	0.206245	0.20982	0.232745	0.2089	0.21261	0.200865	0.194965	0.180165	0.195335	0.213695	0.21186	0.204005	0.20495	0.1963	0.207365	0.201755	0.217705	0.223015	0.232915	0.213535
sub16	0.262255	0.25315	0.230735	0.265895	0.22917	0.29478	0.32	0.263975	0.26244	0.272075	0.238085	0.24854	0.24861	0.25919	0.24708	0.270325	0.29498	0.278285	0.255345	0.24973	0.26025	0.296775	0.31408	0.29336
sub17	0.28007	0.260475	0.22716	0.23792	0.277575	0.28914	0.37915	0.27476	0.231715	0.268305	0.22794	0.256245	0.282875	0.293145	0.32775	0.274805	0.253935	0.258565	0.255615	0.24473	0.270365	0.289085	0.332045	0.27874
sub18	0.23446	0.2529	0.240215	0.270305	0.244215	0.248985	0.23172	0.23919	0.24456	0.213575	0.223755	0.243265	0.22476	0.24512	0.253455	0.25089	0.2264	0.207945	0.24308	0.242645	0.225125	0.23348	0.23908	0.214265
sub19	0.32672	0.28075	0.26441	0.321235	0.28075	0.36594	0.422995	0.24437	0.30735	0.23647	0.25125	0.26124	0.306885	0.38346	0.39884	0.329995	0.310175	0.287175	0.21755	0.27625	0.306985	0.40075	0.380065	0.351945
sub20	0.253225	0.255765	0.239945	0.21373	0.22718	0.25639	0.268345	0.23597	0.232655	0.24257	0.222465	0.20588	0.214695	0.236125	0.22811	0.23514	0.25234	0.24168	0.22855	0.21319	0.233725	0.230405	0.21257	0.2239
sub21	0.264215	0.276135	0.25714	0.242555	0.29959	0.34484	0.33556	0.26045	0.249585	0.249515	0.248975	0.259255	0.26566	0.282635	0.27185	0.23152	0.256165	0.25	0.246535	0.247715	0.253285	0.28486	0.268985	0.22289
sub22	0.323615	0.30402	0.313	0.271755	0.29971	0.32452	0.35988	0.20819	0.315155	0.29112	0.241565	0.302225	0.2921	0.26658	0.33346	0.30782	0.20332	0.302935	0.27564	0.26564	0.28646	0.29336	0.30939	0.30534
sub23	0.28362	0.30205	0.24498	0.24965	0.31167	0.25671	0.264155	0.26418	0.240685	0.254395	0.22778	0.23612	0.24403	0.2324	0.222795	0.244515	0.23466	0.243275	0.228785	0.221105	0.244295	0.243385	0.21521	0.24299
sub24	0.21639	0.222165	0.25332	0.23332	0.23909	0.29914	0.2661	0.16427	0.22784	0.226935	0.25843	0.251325	0.28437	0.287835	0.26557	0.261325	0.237115	0.214765	0.24815	0.247085	0.271175	0.285965	0.25538	0.227785
sub25	0.28408	0.28408	0.30864	0.31987	0.3413	0.32854	0.306085	0.294945	0.282565	0.261465	0.275445	0.271495	0.310895	0.37539	0.3255	0.32186	0.30931	0.25788	0.29646	0.274875	0.268245	0.29897	0.311575	0.35685
sub26	0.295835	0.280845	0.252745	0.276005	0.276835	0.29668	0.27559	0.244715	0.264565	0.25207	0.219815	0.22153	0.25226	0.284035	0.27225	0.24779	0.25779	0.231335	0.242655	0.25176	0.244295	0.270315	0.269185	0.250865
sub27	0.273575	0.24267	0.30199	0.295965	0.33257	0.33171	0.32336	0.287645	0.257015	0.259365	0.24587	0.262515	0.26173	0.29101	0.29489	0.22718	0.24656	0.255175	0.24821	0.25226	0.254575	0.2911	0.26349	0.231555
sub28	0.355355	0.33833	0.33924	0.31598	0.294245	0.29422	0.28123	0.331995	0.233805	0.25399	0.23881	0.25823	0.27337	0.24575	0.250905	0.21542	0.23373	0.25922	0.27929	0.222045	0.25346	0.281255	0.24324	0.232515
sub29	0.33559	0.30928	0.344715	0.30318	0.3229	0.35602	0.319865	0.28065	0.257175	0.272105	0.26446	0.259875	0.28269	0.29712	0.29107	0.25292	0.28043	0.29006	0.28302	0.28185	0.2803	0.329315	0.30596	0.2562
sub30	0.355355	0.33833	0.33924	0.31598	0.294245	0.29422	0.28123	0.331995	0.255795	0.31781	0.24141	0.25259	0.25572	0.28007	0.27461	0.25135	0.23407	0.278825	0.27936	0.24657	0.23574	0.31887	0.2454	0.211925

## Sheet: Movement time
	Talking								Listening								Control
	Upper-Right	Up	Upper-Left	Left	Lower-Left	Low	Lower-Right	Right	Upper-Right	Up	Upper-Left	Left	Lower-Left	Low	Lower-Right	Right	Upper-Right	Up	Upper-Left	Left	Lower-Left	Low	Lower-Right	Right
sub1	0.35	0.666666	0.641669	0.216667	0.283333	0.391667	0.958333	0.266667	0.208333	0.416667	0.183333	0.116667	0.0999998	0.308333	0.408332	0.15	0.216667	0.133324	0.183338	0.266667	0.108334	0.291667	0.45	0.25
sub2	0.316667	0.0749652	0.0500007	0.0666667	0.0500002	0.391667	0.175	0.183333	0.0833331	0.0666664	0.0499982	0.0499997	0.15	0.158333	0.108333	0.0917177	0.0916667	0.0749998	0.0416667	0.0666667	0.125	0.0750002	0.15	0.358339
sub3	0.183333	0.141667	0.166666	0.158337	0.266667	0.0666669	0.208333	0.0916667	0.166667	0.0916667	0.125	0.125	0.141666	0.0416667	0.108333	0.108333	0.116666	0.1	0.158333	0.158333	0.116666	0.0583335	0.183334	0.191663
sub4	0.066667	0.225	0.0666665	0.4	0.483333	0.3	0.149999	0.0916666	0.0666667	0.0833332	0.0916667	0.291667	0.25	0.116667	0.0666668	0.0500072	0.0500061	0.0666668	0.125	0.166666	0.241667	0.100001	0.0833332	0.0833332
sub5	0.15	0.0833335	0.0999997	0.125	0.3	0.216667	0.15	0.191667	0.116675	0.0833333	0.141667	0.0666667	0.0833333	0.116667	0.15	0.183333	0.2	0.1	0.108334	0.0833333	0.283333	0.133333	0.25	0.166667
sub6	0.333333	0.233333	0.25	0.158333	0.45	0.366666	0.425	0.358333	0.225	0.15	0.25	0.0666666	0.108333	0.216667	0.216667	0.133333	0.266666	0.208333	0.325	0.0833333	0.158333	0.183333	0.483333	0.275
sub7	0.0999999	0.0666738	0.4	0.0916667	0.108328	0.383333	0.133333	0.416667	0.283333	0.0916668	0.291667	0.316667	0.116667	0.158336	0.116667	0.266667	0.266667	0.133333	0.266667	0.433333	0.300009	0.283333	0.291667	0.233333
sub8	0.65	0.333333	0.3	0.591667	0.558333	0.0500002	0.8	0.791667	0.25	0.216666	0.3	0.433333	0.116667	0.208333	0.108333	0.266667	0.266667	0.216667	0.266667	0.533333	0.258333	0.15	0.183333	0.391666
sub9	0.483333	0.283305	0.266667	0.333334	0.125	0.0999999	0.383343	0.233334	0.25	0.149998	0.25	0.25	0.116666	0.0999999	0.191667	0.208334	0.258333	0.175	0.166667	0.225	0.158333	0.15	0.15	0.283333
sub10	0.433348	0.216666	0.308336	0.291667	0.483333	0.35	0.316666	0.85	0.216666	0.216676	0.2	0.150001	0.149931	0.0833335	0.141667	0.183333	0.233333	0.2	0.625	0.350001	0.433333	0.116667	0.158333	0.2
sub11	0.0916705	0.0916673	0.108334	0.375	0.0833334	0.116666	0.375	0.0749998	0.0833333	0.0916665	0.116667	0.0833381	0.1	0.0583336	0.0833333	0.0666672	0.141667	0.125	0.0833337	0.0916656	0.0666667	0.075	0.0666667	0.0666667
sub12	0.633334	0.916667	0.391667	0.433333	0.15	0.0582808	0.141667	0.300003	0.775	0.358239	0.333333	0.7	0.0999999	0.0666667	0.0916668	0.45	1.15	0.866667	1.28333	0.325	0.116667	0.0666672	0.116667	0.883333
sub13	0.350176	0.266666	0.25	0.1	0.0833334	0.116667	0.233333	0.291666	0.183333	0.216666	0.15	0.0833337	0.108333	0.0999993	0.0833331	0.108333	0.183333	0.2	0.15	0.0666667	0.0833334	0.0749999	0.0833333	0.133333
sub14	0.0833328	0.183333	0.0750282	0.0999999	0.2	0.0666667	0.108334	0.1	0.0833335	0.0583334	0.0833335	0.0833331	0.108333	0.0833331	0.1	0.0666382	0.0750002	0.0666667	0.0916666	0.0749979	0.1	0.0666665	0.0834739	0.0999952
sub15	0.316667	0.216667	0.25	0.125	0.466667	0.1	0.683333	0.15	0.166667	0.191667	0.0833331	0.0666667	0.191667	0.125	0.233333	0.0833334	0.233333	0.141667	0.0666667	0.0833334	0.0916725	0.15	0.233333	0.158333
sub16	0.15	0.0833335	0.0999997	0.125	0.3	0.216667	0.15	0.191667	0.116675	0.0833333	0.141667	0.0666667	0.0833333	0.116667	0.15	0.183333	0.2	0.1	0.108334	0.0833333	0.283333	0.133333	0.25	0.166667
sub17	0.166667	0.125001	0.116667	0.116667	0.2	0.233334	0.51662	0.35	0.1	0.166667	0.0833334	0.0833334	0.0916665	0.0916705	0.108333	0.0833337	0.158333	0.0916668	0.0916668	0.1	0.0666667	0.0752526	0.0833333	0.1
sub18	0.13334	0.0833334	0.0916667	0.2	0.141666	0.0999999	0.25	0.199999	0.091663	0.0833334	0.0916668	0.1	0.0833334	0.0500001	0.133334	0.149999	0.066667	0.0666667	0.158333	0.1	0.0916665	0.0666667	0.141667	0.108333
sub19	0.2	0.216667	0.183334	0.416667	0.383333	0.433333	0.416992	0.483333	0.0916665	0.2	0.108333	0.0999922	0.45	0.0833331	0.166667	0.183333	0.116667	0.283333	0.11667	0.0833334	0.24958	0.116667	0.125	0.116667
sub20	0.325	0.225	0.275	0.2	0.133337	0.0916665	0.0916668	0.208271	0.225	0.15	0.141667	0.116667	0.0500002	0.0583333	0.116667	0.175	0.183333	0.216667	0.2	0.1	0.0666667	0.0666667	0.108333	0.166667
sub21	0.325	0.216667	0.2	0.158333	0.266667	0.108332	0.183333	0.0666677	0.0666664	0.0833331	0.0833334	0.0666667	0.141667	0.1	0.116667	0.0500002	0.15	0.116667	0.0833334	0.0749999	0.141667	0.0833331	0.066667	0.0666667
sub22	0.275	0.8	0.216667	0.0750001	0.166667	0.183333	0.199991	0.333333	0.2	0.208333	0.266667	0.183333	0.0833335	0.233333	0.0833335	0.174998	0.274993	0.0916668	0.0666668	0.1	0.0749546	0.0500001	0.1	0.0833335
sub23	0.25	0.0999999	0.2	0.241667	0.1	0.0916668	0.241667	0.366667	0.0833333	0.0833319	0.0666668	0.116667	0.0666665	0.0500019	0.250007	0.191667	0.0999999	0.0916611	0.0833332	0.116667	0.0666666	0.0583331	0.391669	0.2
sub24	0.125	0.208333	0.166696	0.2	0.133333	0.0666664	0.0833335	0.25	0.116667	0.0833332	0.0833333	0.15	0.075	0.0583333	0.0833335	0.0586872	0.0833339	0.175	0.116666	0.075	0.0749836	0.0583333	0.0749921	0.058336
sub25	0.116667	0.1	0.591675	0.166666	0.116666	0.266666	0.525	0.40824	0.15	0.108333	0.0833335	0.1	0.0500001	0.066665	0.133333	0.183333	0.15	0.0833335	0.3	0.1	0.0833309	0.0666667	0.091667	0.116667
sub26	0.108333	0.116667	0.0916665	0.0750001	0.166668	0.0916665	0.216667	0.083333	0.116667	0.0833335	0.0666667	0.0666735	0.125	0.199994	0.233333	0.0749999	0.0833333	0.0749997	0.0666667	0.0666667	0.108333	0.125	0.183333	0.066667
sub27	0.175	0.133333	0.208333	0.116667	0.375	0.458391	0.2	0.233335	0.1	0.0916665	0.0833332	0.0833333	0.15	0.0999999	0.166667	0.0749998	0.0833332	0.0916667	0.0666668	0.0833335	0.124993	0.0666666	0.1	0.0833104
sub28	0.333333	0.3	0.6	0.45	0.525	0.0833329	0.332821	0.333333	0.175	0.0999999	0.2	0.2	0.266667	0.0666667	0.141667	0.0833333	0.158333	0.141667	0.116667	0.241662	0.1	0.0833334	0.0999999	0.2
sub29	0.5	0.166667	0.741667	0.283333	0.675	0.483333	0.533334	0.233332	0.0500002	0.0500001	0.0833336	0.0999987	0.116667	0.0833332	0.0916742	0.0666665	0.0500001	0.05	0.233333	0.0833334	0.1	0.0833333	0.108333	0.0666666
sub30	0.333333	0.3	0.6	0.45	0.525	0.0833329	0.332821	0.333333	0.0833333	0.333333	0.1	0.116667	0.0999994	0.0833335	0.100003	0.0833334	0.0500021	0.0666668	0.0666661	0.0833331	0.183333	0.0833332	0.0833333	0.0666668

## Sheet: Adjusting time
	Talking								Listening								Control
	Upper-Right	Up	Upper-Left	Left	Lower-Left	Low	Lower-Right	Right	Upper-Right	Up	Upper-Left	Left	Lower-Left	Low	Lower-Right	Right	Upper-Right	Up	Upper-Left	Left	Lower-Left	Low	Lower-Right	Right
sub1	1.10885	1.14566	1.02446	2.31278	1.13148	0.86102	8.40381	2.33735	0.4061	1.2102	0.8008	1.7552	1.50755	1.1458	0.95565	1.3793	0.92383	0.19752	2.20116	0.73276	2.23143	1.49335	1.22623	1.99396
sub2	0.79688	0.14507	0.368715	0.40375	7.61692	6.05572	2.0177	0.863745	0.4271	0.1431	0.4706	0.24	0.39115	0.3485	0.23565	0.2373	0.1628	0.2076	0.11665	0.2714	0.45165	0.2108	0.2883	0.44985
sub3	0.2969	0.22495	0.2411	0.29425	0.5996	0.1698	0.7116	0.18895	0.2268	0.178	0.19855	0.24725	0.33145	0.43555	0.2054	0.2001	0.1762	0.16905	0.2249	0.2398	0.2832	0.2625	0.5943	0.32145
sub4	1.22983	1.30107	3.26144	1.80537	2.42808	0.57594	0.53093	1.99111	1.00554	0.24811	0.39329	0.763255	0.30699	0.22476	0.14739	0.13865	0.46524	0.21767	0.309675	1.15504	0.367445	0.17981	0.15267	0.2083
sub5	0.245635	0.21149	1.77605	0.20466	2.21927	1.93024	0.23361	0.341705	0.25515	0.36004	0.79251	0.146245	0.15383	0.19611	0.22302	1.37403	0.30558	0.19397	0.25916	0.198315	0.40325	0.428225	0.42733	1.99978
sub6	0.59083	0.431455	0.88794	1.23719	1.29536	2.08605	1.02455	1.65869	0.64515	0.3495	0.3331	0.1837	0.4867	0.9387	1.3583	0.4991	1.07536	0.33319	0.6549	1.33064	0.61526	2.10164	2.394	1.7526
sub7	0.4879	2.66959	4.018	1.39533	0.66074	0.47314	0.69083	6.38349	1.6626	1.3048	0.61195	1.2052	0.5575	0.3336	1.0908	1.34905	1.18482	0.62331	0.41041	1.56539	1.46973	1.28973	0.580965	1.84124
sub8	1.95648	2.54897	7.1047	3.40381	2.15863	1.3	2.08071	3.71868	0.32827	0.33314	2.30731	1.64876	0.21637	1.05661	1.12772	0.81674	1.9026	0.3013	1.33775	1.78316	0.672915	0.2275	0.59443	0.93297
sub9	6.75551	1.83482	1.23383	0.60372	0.295065	0.4092	1.51517	6.26656	0.52675	0.2447	0.358	0.34135	0.3087	0.1762	0.72205	0.5044	0.7593	0.3535	0.26975	0.33695	0.2514	0.28215	0.39085	0.3941
sub10	1.09103	1.13476	0.610475	1.4072	3.06773	3.39168	2.18757	2.34559	0.3127	0.3886	0.2805	1.4399	0.35155	0.5954	0.27515	0.2933	0.4643	1.1197	1.3359	1.0344	0.785	0.7995	1.2428	0.4045
sub11	0.17766	0.44015	0.23808	0.761695	1.57722	0.640675	0.848835	0.248515	0.1543	0.2082	0.1984	0.26305	0.1653	0.14495	0.1547	0.1442	0.23445	0.216	0.1988	0.1504	0.138	0.16365	0.14385	0.1633
sub12	2.55304	3.9873	3.00872	0.72875	0.47182	0.2073	0.26684	1.23124	1.15874	1.05884	1.00615	3.19155	0.25443	0.209765	0.54939	1.48175	3.02132	0.98565	1.81309	1.57298	1.49574	0.22158	1.31115	2.64922
sub13	0.42355	0.4043	0.344	0.19245	0.2104	0.2414	0.3207	0.62325	0.24915	0.2911	0.21255	0.1575	0.16815	0.1748	0.14735	0.17505	0.2578	0.2721	0.21845	0.15005	0.1503	0.17675	0.16125	0.2221
sub14	0.3753	0.4984	0.3069	0.5516	0.4925	0.56	1.0795	0.3353	0.18085	0.15	0.16795	0.13645	0.168	0.1416	0.1663	0.1606	0.1407	0.1551	0.1652	0.14315	0.2265	0.15285	0.3376	0.32995
sub15	0.80325	0.54515	0.57675	0.44135	0.75875	1.5349	2.65135	0.5271	0.7848	0.36895	0.17145	0.1364	0.40215	0.2758	0.41245	0.1486	0.7898	0.4947	0.1714	0.14585	0.4539	0.3529	0.2878	0.24025
sub16	0.245635	0.21149	1.77605	0.20466	2.21927	1.93024	0.23361	0.341705	0.25515	0.36004	0.79251	0.146245	0.15383	0.19611	0.22302	1.37403	0.30558	0.19397	0.25916	0.198315	0.40325	0.428225	0.42733	1.99978
sub17	0.3598	1.13605	0.3156	0.2648	0.32335	0.3426	1.0925	0.7108	0.53295	0.2258	0.16885	0.1556	0.2505	0.17255	0.1896	0.2682	0.25255	0.15965	0.2368	0.70105	0.2226	0.3616	0.1767	0.4059
sub18	0.2601	0.17175	0.1929	0.3535	0.4802	0.6189	0.4177	0.2608	0.17765	0.195	0.1887	0.1735	0.1735	0.2156	0.1907	0.2024	0.1374	0.1569	0.33325	0.1905	0.16015	0.12425	0.22605	0.17455
sub19	0.97298	0.48863	1.23118	1.35969	0.63897	1.62242	2.42725	2.57594	1.36375	0.42875	0.7874	1.0908	2.18845	1.3498	0.5997	1.0241	0.597125	0.54348	0.96204	1.03527	1.71558	0.63166	1.07193	0.395015
sub20	0.97985	0.39835	0.3858	0.2891	0.31055	0.1623	0.2128	0.31405	0.3096	0.20975	0.21575	0.227	0.1439	0.1341	0.1735	0.25055	0.26265	0.28695	0.3141	0.1648	0.14595	0.13575	0.20815	0.2946
sub21	0.4782	0.3173	0.3086	0.28855	0.5373	0.4436	0.4354	0.14695	0.1323	0.1671	0.16115	0.13075	0.2164	0.19665	0.2074	0.1267	0.20785	0.1828	0.19075	0.1416	0.25	0.2058	0.15025	0.1467
sub22	1.95544	2.82931	3.18574	0.845295	0.31132	0.77548	3.80189	1.51248	0.78505	0.322	0.81585	0.35715	0.17505	0.3501	0.2625	0.3607	0.33355	0.23855	0.16575	0.1999	0.19115	0.1299	0.2239	0.17885
sub23	0.54839	0.222265	0.48711	0.73639	0.18701	0.21674	1.7971	1.11481	0.15085	0.1486	0.1266	0.1764	0.1649	0.1267	0.3303	0.2693	0.1653	0.14915	0.1525	0.1852	0.18355	0.1415	0.71725	0.3005
sub24	4.3821	1.02849	0.26487	0.91667	0.20809	0.13854	1.65057	3.35917	0.7806	1.33335	0.19995	0.55155	0.1598	0.13065	0.1803	0.5636	0.1703	0.25415	0.2789	0.14385	0.1736	0.23435	0.1906	0.33685
sub25	1.9492	1.8629	1.38785	0.5968	0.9585	1.0618	1.6134	2.02885	1.03056	0.607505	2.89547	1.66687	2.07027	0.5	1.84117	1.92363	1.44317	1.99699	1.02386	2.89565	0.53444	2.1157	2.21947	2.2897
sub26	0.3224	0.3064	0.24845	0.15615	0.24325	0.19155	0.67925	0.167	0.2435	0.15855	0.1268	0.1339	0.23835	0.26175	0.31605	0.1414	0.16605	0.19055	0.1475	0.143	0.1817	0.20165	0.25015	0.13695
sub27	0.40055	0.22125	0.412	0.9432	1.13305	0.70245	1.32465	1.73215	0.2441	0.2181	0.1566	0.1834	0.3285	0.548	0.4402	0.37675	0.2629	0.1744	0.1518	0.2095	0.67465	0.2884	0.20705	0.8164
sub28	0.6969	2.3216	1.0091	1.70745	1.3278	1.7439	1.2714	0.90255	0.377675	0.71047	0.717665	0.40843	0.47663	0.400745	0.298725	0.71799	0.27995	0.5088	0.25165	0.6384	0.6405	0.47865	0.1922	0.42615
sub29	1.90607	0.58309	1.79692	1.52985	1.49411	0.67489	0.950605	2.34286	0.245	0.12085	0.27495	0.1727	0.2149	0.1749	0.17395	0.43045	0.21985	0.1328	0.4648	0.1542	0.1837	0.1604	0.3773	0.5605
sub30	0.6969	2.3216	1.0091	1.70745	1.3278	1.7439	1.2714	0.90255	0.221	0.85215	0.8011	0.5537	0.4667	0.5101	0.429	0.17065	0.1328	0.3739	0.174	0.2756	0.5976	0.1602	0.7366	0.39145
